# Supplementary material for: Use of Thymol in Nosema ceranae Control and Health Improvement of Infected Honey Bees
Source: Insects. 2022 Jun 24;13(7):574. doi: 10.3390/insects13070574 (PMC9319372; doi:10.3390/insects13070574)
Supplement: Supplementary file 1 [file insects-13-00574-s001.zip]

Archive with 1 entries (1 files):
- insects-1741273-supplementary.pdf
